# Supplementary material for: Therapeutic and Neuroprotective Effects of Bushen Jianpi Decoction on a Rotenone-Induced Rat Model of Parkinson's Disease
Source: Evid Based Complement Alternat Med. 2022 Nov 18;2022:9191284. doi: 10.1155/2022/9191284 (PMC9699733; doi:10.1155/2022/9191284)
Supplement: Supplementary Materials — 1. Original data. 2. Immunofluorescence staining. 3. OFT-track plot. The raw data and the original full-length pictures are provided in the Supplementary Material. [file 9191284.f1.zip]

Archive with 2 entries (2 files):
- Original data.docx
- supplementary zip file.rar
